# Supplementary material for: An Investigation of the Relationship between Henoch-Schönlein Purpura and Viral Infection in Korea Using the Health Insurance Database
Source: J Clin Med. 2024 Feb 24;13(5):1290. doi: 10.3390/jcm13051290 (PMC10931917; doi:10.3390/jcm13051290)
Supplement: Supplementary file 1 [file jcm-13-01290-s001.zip]

Archive with 1 entries (1 files):
- jcm-2858912-supplementary.pdf
